# Supplementary material for: Fermentation weight loss, fermentation quality, and bacterial community of ensiling of sweet sorghum with lactic acid bacteria at different silo densities
Source: Front Microbiol. 2022 Nov 14;13:1013913. doi: 10.3389/fmicb.2022.1013913 (PMC9703978; doi:10.3389/fmicb.2022.1013913)
Supplement: Supplementary Table S1 — Difference in bacterial communities (family level) among inoculated silages (n = 4). L, ensiling of sweet sorghum with 2.00 g/t FW of lactic acid bacteria (LAB) inoculant and 2.00 ml/kg FW of distilled water at 650 (L_650), 700 (L_700), and 750 kg/m3 (L_750) of density, respectively. [file Table_1.xlsx]

## Sheet: Group.CK_650_vs_CK_700_vs_CK_75
Family	kruskal.test.p_value	q_value	significance	mean	mean_CK_650	mean_CK_700	mean_CK_750	CK_650_1	CK_650_2	CK_650_3	CK_650_4	CK_700_1	CK_700_2	CK_700_3	CK_700_4	CK_750_1	CK_750_2	CK_750_3	CK_750_4
f__Sphingomonadaceae	0.0581	0.5174	no	0.0405	0.0278	0.0245	0.0693	0.012349	0.03012	0.014162	0.054607	0.026591	0.036466	0.019845	0.014954	0.057073	0.088371	0.031075	0.100825
f__Streptococcaceae	0.0837	0.5174	no	0.4475	0.4189	0.4086	0.5151	0.347141	0.373991	0.463094	0.491465	0.421658	0.397223	0.396899	0.418699	0.469263	0.450445	0.505904	0.6347
f__Pseudomonadaceae	0.1095	0.5174	no	0.0086	0.0143	0.0022	0.0094	0.00686	0.01004	0.007081	0.033239	0.005065	0	0	0.003738	0.008878	0	0.028589	0
f__Rhodobacteraceae	0.1128	0.5174	no	0.0014	0.0042	0	0	0.00686	0	0.009913	0	0	0	0	0	0	0	0	0
f__Deinococcaceae	0.1128	0.5174	no	0.0009	0	0.0027	0	0	0	0	0	0	0.005209	0	0.005608	0	0	0	0
f__Yersiniaceae	0.1548	0.5174	no	0.6593	0.6063	0.844	0.5277	0.963214	0.489452	0.65428	0.318146	1.22572	0.592579	0.845395	0.712163	0.423605	0.543725	0.482287	0.661146
f__Comamonadaceae	0.1702	0.5174	no	0.0175	0.0142	0.0089	0.0294	0	0.00502	0.01133	0.040362	0	0.02214	0.007938	0.005608	0.010146	0.018411	0.045991	0.042974
f__Enterococcaceae	0.2077	0.5174	no	0.0077	0.0024	0.0114	0.0094	0.009605	0	0	0	0.006331	0.023443	0.015876	0	0.012683	0.009819	0.014916	0
f__Burkholderiaceae	0.2217	0.5174	no	0.0019	0.0007	0.0013	0.0038	0.002744	0	0	0	0	0.005209	0	0	0.006341	0	0.003729	0.004959
f__Morganellaceae	0.2406	0.5174	no	0.0056	0	0.0028	0.0139	0	0	0	0	0.011396	0	0	0	0	0.036821	0.018645	0
f__Gammaproteobacteria_unclassified	0.2592	0.5174	no	0.0244	0.0108	0.0483	0.014	0.017837	0	0.025491	0	0.068377	0.044281	0	0.080375	0	0.017183	0.017402	0.021487
f__Brucellaceae	0.2634	0.5174	no	0.0028	0.0049	0	0.0034	0.010977	0	0.008497	0	0	0	0	0	0	0.008592	0.004972	0
f__Alcaligenaceae	0.3034	0.5174	no	0.0025	0.0025	0.0052	0	0	0	0.009913	0	0.006331	0.014326	0	0	0	0	0	0
f__Rhizobiaceae	0.3126	0.5174	no	0.0192	0.0096	0.0236	0.0245	0.02607	0.003765	0.008497	0	0.018994	0.0547	0	0.020561	0.021561	0.031912	0.02486	0.019834
f__Caulobacteraceae	0.3679	0.5174	no	0.0003	0.0009	0	0	0	0.003765	0	0	0	0	0	0	0	0	0	0
f__Cytophagaceae	0.3679	0.5174	no	0.0007	0	0	0.0021	0	0	0	0	0	0	0	0	0	0	0	0.008264
f__Mitochondria	0.3679	0.5174	no	0.0006	0.0019	0	0	0	0.00753	0	0	0	0	0	0	0	0	0	0
f__Muribaculaceae	0.3679	0.5174	no	0.0034	0	0.0103	0	0	0	0	0	0	0	0	0.041122	0	0	0	0
f__Beijerinckiaceae	0.3679	0.5174	no	0.0007	0.0021	0	0	0	0	0.008497	0	0	0	0	0	0	0	0	0
f__NB1-j_unclassified	0.3679	0.5174	no	0.0022	0	0.0065	0	0	0	0	0	0	0.026047	0	0	0	0	0	0
f__Azospirillales_unclassified	0.3679	0.5174	no	0.002	0	0.006	0	0	0	0	0	0	0	0.023814	0	0	0	0	0
f__Family_III	0.3679	0.5174	no	0.0005	0	0.0016	0	0	0	0	0	0.006331	0	0	0	0	0	0	0
f__Chloroplast_unclassified	0.3679	0.5174	no	0.0008	0	0.0023	0	0	0	0	0	0	0	0.009261	0	0	0	0	0
f__Clostridiaceae	0.3679	0.5174	no	0.0003	0	0	0.0009	0	0	0	0	0	0	0	0	0	0	0.003729	0
f__Devosiaceae	0.3679	0.5174	no	0.0002	0	0.0007	0	0	0	0	0	0	0.002605	0	0	0	0	0	0
f__Chitinophagaceae	0.3679	0.5174	no	0.0009	0	0.0026	0	0	0	0	0	0	0	0.010584	0	0	0	0	0
f__Planococcaceae	0.3679	0.5174	no	0.0003	0	0	0.0009	0	0	0	0	0	0	0	0	0	0.003682	0	0
f__Flavobacteriaceae	0.3679	0.5174	no	0.0004	0	0.0013	0	0	0	0	0	0	0.005209	0	0	0	0	0	0
f__Acidaminococcaceae	0.3679	0.5174	no	0.0004	0	0.0013	0	0	0	0	0	0	0.005209	0	0	0	0	0	0
f__Hydrogenophilaceae	0.3679	0.5174	no	0.0002	0	0.0006	0	0	0	0	0	0.002532	0	0	0	0	0	0	0
f__Bacteroidaceae	0.3679	0.5174	no	0.0004	0.0012	0	0	0	0	0	0.004748	0	0	0	0	0	0	0	0
f__Peptostreptococcaceae	0.3679	0.5174	no	0.0003	0	0.0009	0	0	0	0	0	0.003799	0	0	0	0	0	0	0
f__Lactobacillaceae	0.4374	0.5965	no	97.8941	98.0594	97.734	97.8887	97.2393	98.44	98.0612	98.4971	97.27	97.7664	98.0605	97.8392	98.0849	98.0558	98.1479	97.2662
f__Erwiniaceae	0.4724	0.6252	no	0.158	0.1683	0.1379	0.1678	0.157791	0.12801	0.230839	0.156699	0.121559	0.12633	0.146853	0.157012	0.144584	0.099417	0.162834	0.264458
f__Enterobacterales_unclassified	0.5243	0.6612	no	0.0073	0.0102	0.0101	0.0016	0.012349	0	0	0.028491	0	0.02735	0.01323	0	0	0	0.006215	0
f__Xanthomonadaceae	0.55	0.6612	no	0.0033	0.0067	0.0022	0.001	0	0.011295	0.015578	0	0	0.005209	0	0.003738	0.003805	0	0	0
f__Bacillaceae	0.573	0.6612	no	0.0008	0.0017	0	0.0006	0.00686	0	0	0	0	0	0	0	0	0	0.002486	0
f__Proteobacteria_unclassified	0.573	0.6612	no	0.0022	0.001	0	0.0057	0.004116	0	0	0	0	0	0	0	0.022829	0	0	0
f__Lachnospiraceae	0.573	0.6612	no	0.001	0.0007	0.0022	0	0	0	0.002832	0	0.008864	0	0	0	0	0	0	0
f__Weeksellaceae	0.6784	0.7435	no	0.0038	0.0021	0.0053	0.004	0.008233	0	0	0	0.01013	0	0	0.011215	0	0	0.016159	0
f__Hafniaceae	0.6784	0.7435	no	0.0017	0.0023	0.001	0.0017	0	0.00502	0.004249	0	0	0	0.003969	0	0	0	0	0.006611
f__Enterobacteriaceae	0.6939	0.7435	no	0.6523	0.6037	0.6766	0.6764	1.14433	0.480667	0.457429	0.332392	0.773672	0.816587	0.433943	0.682256	0.734334	0.586683	0.477315	0.907423
f__Sphingobacteriaceae	0.7164	0.7497	no	0.0044	0.0017	0.0023	0.0093	0.00686	0	0	0	0	0.009117	0	0	0	0.002455	0	0.03471
f__Acetobacteraceae	0.8098	0.8282	no	0.0027	0.0041	0.0029	0.0012	0.016465	0	0	0	0	0.007814	0	0.003738	0	0	0	0.004959
f__Moraxellaceae	0.925	0.925	no	0.0138	0.0153	0.0078	0.0183	0	0.011295	0.007081	0.042736	0.012662	0.006512	0.011907	0	0	0.04664	0.004972	0.021487
f__Oxalobacteraceae	NA	NA	NA	0	0	0	0	0	0	0	0	0	0	0	0	0	0	0	0
f__Paenibacillaceae	NA	NA	NA	0	0	0	0	0	0	0	0	0	0	0	0	0	0	0	0
f__Oscillospiraceae	NA	NA	NA	0	0	0	0	0	0	0	0	0	0	0	0	0	0	0	0
f__Saccharimonadaceae	NA	NA	NA	0	0	0	0	0	0	0	0	0	0	0	0	0	0	0	0
f__Clostridia_UCG-014_unclassified	NA	NA	NA	0	0	0	0	0	0	0	0	0	0	0	0	0	0	0	0
f__Microbacteriaceae	NA	NA	NA	0	0	0	0	0	0	0	0	0	0	0	0	0	0	0	0
f__Exiguobacteraceae	NA	NA	NA	0	0	0	0	0	0	0	0	0	0	0	0	0	0	0	0
f__Corynebacteriaceae	NA	NA	NA	0	0	0	0	0	0	0	0	0	0	0	0	0	0	0	0
f__Bifidobacteriaceae	NA	NA	NA	0	0	0	0	0	0	0	0	0	0	0	0	0	0	0	0
f__Hymenobacteraceae	NA	NA	NA	0	0	0	0	0	0	0	0	0	0	0	0	0	0	0	0
f__Abditibacteriaceae	NA	NA	NA	0	0	0	0	0	0	0	0	0	0	0	0	0	0	0	0
f__Spirosomaceae	NA	NA	NA	0	0	0	0	0	0	0	0	0	0	0	0	0	0	0	0
f__Neisseriaceae	NA	NA	NA	0	0	0	0	0	0	0	0	0	0	0	0	0	0	0	0
f__Unknown_Family	NA	NA	NA	0	0	0	0	0	0	0	0	0	0	0	0	0	0	0	0
f__Kaistiaceae	NA	NA	NA	0	0	0	0	0	0	0	0	0	0	0	0	0	0	0	0
f__Azospirillaceae	NA	NA	NA	0	0	0	0	0	0	0	0	0	0	0	0	0	0	0	0
f__Aerococcaceae	NA	NA	NA	0	0	0	0	0	0	0	0	0	0	0	0	0	0	0	0
f__Stappiaceae	NA	NA	NA	0	0	0	0	0	0	0	0	0	0	0	0	0	0	0	0
f__Chroococcidiopsaceae	NA	NA	NA	0	0	0	0	0	0	0	0	0	0	0	0	0	0	0	0
f__Betaproteobacteria_unclassified	NA	NA	NA	0	0	0	0	0	0	0	0	0	0	0	0	0	0	0	0
f__Pseudonocardiaceae	NA	NA	NA	0	0	0	0	0	0	0	0	0	0	0	0	0	0	0	0
f__Anaeromyxobacteraceae	NA	NA	NA	0	0	0	0	0	0	0	0	0	0	0	0	0	0	0	0
f__Roseiflexaceae	NA	NA	NA	0	0	0	0	0	0	0	0	0	0	0	0	0	0	0	0
f__Burkholderiales_unclassified	NA	NA	NA	0	0	0	0	0	0	0	0	0	0	0	0	0	0	0	0
f__Beutenbergiaceae	NA	NA	NA	0	0	0	0	0	0	0	0	0	0	0	0	0	0	0	0
f__Alicyclobacillaceae	NA	NA	NA	0	0	0	0	0	0	0	0	0	0	0	0	0	0	0	0
f__Akkermansiaceae	NA	NA	NA	0	0	0	0	0	0	0	0	0	0	0	0	0	0	0	0
f__Methylopilaceae	NA	NA	NA	0	0	0	0	0	0	0	0	0	0	0	0	0	0	0	0

## Sheet: Group.L_650_vs_L_700_vs_L_750.d
Family	kruskal.test.p_value	q_value	significance	mean	mean_L_650	mean_L_700	mean_L_750	L_650_1	L_650_2	L_650_3	L_650_4	L_700_1	L_700_2	L_700_3	L_700_4	L_750_1	L_750_2	L_750_3	L_750_4
f__Streptococcaceae	0.0373	0.5151	yes	0.0574	0.0833	0.0415	0.0473	0.078683	0.094288	0.100468	0.059947	0.045637	0.07341	0.002874	0.044023	0.054518	0.036742	0.050178	0.047825
f__Rhizobiaceae	0.0388	0.5151	yes	0.0218	0.0154	0.0148	0.0351	0.019036	0.018083	0.009634	0.014987	0.011409	0.025411	0.007184	0.015094	0.026625	0.035429	0.057148	0.021256
f__Yersiniaceae	0.0548	0.5151	no	0.4315	0.3747	0.5499	0.3699	0.422605	0.344863	0.400495	0.330956	0.453837	0.559046	0.711248	0.475454	0.50968	0.439586	0.341492	0.188644
f__Moraxellaceae	0.0581	0.5151	no	0.0251	0.0172	0.0136	0.0444	0.024113	0.009041	0.008258	0.027476	0.008874	0.031058	0.014369	0	0.041839	0.076107	0.025089	0.03454
f__Acetobacteraceae	0.0857	0.5151	no	0.0036	0.0013	0	0.0097	0.005076	0	0	0	0	0	0	0	0.005071	0	0.006969	0.02657
f__Family_III	0.0857	0.5151	no	0.0011	0.0006	0.0028	0	0	0.002583	0	0	0	0.005647	0.002874	0.002516	0	0	0	0
f__Enterobacteriaceae	0.087	0.5151	no	0.1211	0.1001	0.167	0.0962	0.073607	0.054248	0.15139	0.121142	0.186352	0.218818	0.162366	0.100625	0.131858	0.093166	0.091994	0.067752
f__Exiguobacteraceae	0.1128	0.5151	no	0.0021	0	0	0.0064	0	0	0	0	0	0	0	0	0.020286	0.005249	0	0
f__Clostridiaceae	0.1128	0.5151	no	0.0014	0	0	0.0041	0	0	0	0	0	0	0	0	0.003804	0	0.012545	0
f__Devosiaceae	0.1128	0.5151	no	0.0008	0	0.0024	0	0	0	0	0	0.003803	0.005647	0	0	0	0	0	0
f__Planococcaceae	0.1128	0.5151	no	0.0006	0	0	0.0019	0	0	0	0	0	0	0	0	0.002536	0.005249	0	0
f__Mitochondria	0.2325	0.5151	no	0.0022	0.0006	0.0013	0.0046	0	0.002583	0	0	0	0	0	0.005031	0.002536	0.006561	0	0.009299
f__Beijerinckiaceae	0.2406	0.5151	no	0.0018	0.0016	0	0.0039	0	0	0	0.006244	0	0	0	0	0.006339	0.009185	0	0
f__Enterobacterales_unclassified	0.2457	0.5151	no	0.107	0.1283	0.111	0.0817	0.16625	0.133037	0.099092	0.114898	0.181281	0.145408	0.061785	0.055344	0.073536	0.051176	0.114295	0.08768
f__Deinococcaceae	0.2634	0.5151	no	0.0039	0.0051	0.0066	0	0	0	0.005505	0.014987	0.017748	0.00847	0	0	0	0	0	0
f__Cytophagaceae	0.2884	0.5151	no	0.0017	0.0023	0.0006	0.0023	0	0.002583	0.002753	0.003747	0.002535	0	0	0	0	0	0	0.009299
f__Brucellaceae	0.3034	0.5151	no	0.0016	0.0017	0	0.0031	0	0	0.006881	0	0	0	0	0	0	0.003937	0.008363	0
f__Lactobacillaceae	0.3342	0.5151	no	99.0193	99.1092	98.8892	99.0594	98.9898	99.2121	99.049	99.1857	98.8603	98.6334	98.8706	99.1925	98.8602	98.9122	99.0828	99.3823
f__Oxalobacteraceae	0.3631	0.5151	no	0.0077	0.0025	0.0028	0.0178	0.007615	0	0	0.002498	0	0	0.008621	0.002516	0.05325	0.005249	0.012545	0
f__Gammaproteobacteria_unclassified	0.3679	0.5151	no	0.0004	0	0	0.0013	0	0	0	0	0	0	0	0	0.005071	0	0	0
f__Oscillospiraceae	0.3679	0.5151	no	0.0041	0	0	0.0122	0	0	0	0	0	0	0	0	0	0	0.048785	0
f__Muribaculaceae	0.3679	0.5151	no	0.0002	0	0	0.0006	0	0	0	0	0	0	0	0	0.002536	0	0	0
f__Saccharimonadaceae	0.3679	0.5151	no	0.0003	0	0	0.001	0	0	0	0	0	0	0	0	0.003804	0	0	0
f__Clostridia_UCG-014_unclassified	0.3679	0.5151	no	0.0026	0	0.0078	0	0	0	0	0	0	0.031058	0	0	0	0	0	0
f__Burkholderiaceae	0.3679	0.5151	no	0.0004	0	0.0013	0	0	0	0	0	0	0	0	0.005031	0	0	0	0
f__Bifidobacteriaceae	0.3679	0.5151	no	0.0004	0.0013	0	0	0.005076	0	0	0	0	0	0	0	0	0	0	0
f__Flavobacteriaceae	0.3679	0.5151	no	0.0004	0	0.0013	0	0	0	0	0	0.005071	0	0	0	0	0	0	0
f__Abditibacteriaceae	0.3679	0.5151	no	0.0003	0.001	0	0	0.003807	0	0	0	0	0	0	0	0	0	0	0
f__Neisseriaceae	0.3679	0.5151	no	0.0007	0.0021	0	0	0	0	0.008258	0	0	0	0	0	0	0	0	0
f__Unknown_Family	0.3679	0.5151	no	0.0007	0	0	0.002	0	0	0	0	0	0	0	0	0	0	0	0.007971
f__Hydrogenophilaceae	0.3679	0.5151	no	0.0002	0	0	0.0006	0	0	0	0	0	0	0	0	0.002536	0	0	0
f__Aerococcaceae	0.3679	0.5151	no	0.0004	0	0.0011	0	0	0	0	0	0	0.004235	0	0	0	0	0	0
f__Chroococcidiopsaceae	0.3679	0.5151	no	0.0003	0	0	0.001	0	0	0	0	0	0	0	0	0	0	0.004182	0
f__Pseudonocardiaceae	0.3679	0.5151	no	0.0003	0	0	0.001	0	0	0	0	0	0	0	0	0.003804	0	0	0
f__Anaeromyxobacteraceae	0.3679	0.5151	no	0.0002	0	0.0007	0	0	0	0	0	0	0	0.002874	0	0	0	0	0
f__Roseiflexaceae	0.3679	0.5151	no	0.0002	0	0.0007	0	0	0	0	0	0	0	0.002874	0	0	0	0	0
f__Burkholderiales_unclassified	0.3679	0.5151	no	0.0002	0.0007	0	0	0	0	0.002753	0	0	0	0	0	0	0	0	0
f__Alicyclobacillaceae	0.3679	0.5151	no	0.0002	0.0006	0	0	0	0.002583	0	0	0	0	0	0	0	0	0	0
f__Akkermansiaceae	0.3679	0.5151	no	0.0002	0.0006	0	0	0.002538	0	0	0	0	0	0	0	0	0	0	0
f__Methylopilaceae	0.3679	0.5151	no	0.0002	0.0006	0	0	0	0	0	0.002498	0	0	0	0	0	0	0	0
f__Rhodobacteraceae	0.4465	0.6099	no	0.0035	0.0039	0.0022	0.0043	0.005076	0.005166	0.005505	0	0.005071	0	0	0.003773	0	0.014434	0.002788	0
f__Lachnospiraceae	0.4762	0.6349	no	0.0035	0.0014	0.0025	0.0066	0	0	0.005505	0	0	0.009882	0	0	0	0.01181	0	0.014613
f__Weeksellaceae	0.5509	0.6976	no	0.0065	0.0062	0.0052	0.008	0.002538	0.010333	0.008258	0.003747	0.002535	0.005647	0	0.012578	0.006339	0.009185	0.011151	0.005314
f__Caulobacteraceae	0.573	0.6976	no	0.0022	0	0.006	0.0007	0	0	0	0	0	0.023999	0	0	0	0.002624	0	0
f__Microbacteriaceae	0.573	0.6976	no	0.0019	0.0032	0	0.0026	0.012691	0	0	0	0	0	0	0	0	0.010498	0	0
f__Corynebacteriaceae	0.573	0.6976	no	0.0014	0	0.0025	0.0017	0	0	0	0	0	0	0.010058	0	0	0	0.006969	0
f__Alcaligenaceae	0.6784	0.793	no	0.0058	0.0009	0.0119	0.0047	0	0	0	0.003747	0	0	0.047417	0	0	0.010498	0.008363	0
f__Bacillaceae	0.6928	0.793	no	0.0061	0.0078	0.0046	0.0059	0.019036	0	0.008258	0.003747	0	0.007059	0.011495	0	0	0.02362	0	0
f__Erwiniaceae	0.6939	0.793	no	0.0775	0.0674	0.0811	0.0839	0.077414	0.045207	0.09221	0.054951	0.125502	0.093174	0.060348	0.045281	0.084947	0.127283	0.051572	0.071738
f__Xanthomonadaceae	0.7319	0.8197	no	0.0077	0.0062	0.0089	0.0081	0.006345	0	0.009634	0.008742	0.003803	0.015529	0.010058	0.006289	0.006339	0.026244	0	0
f__Comamonadaceae	0.7688	0.8442	no	0.0073	0.0051	0.0055	0.0112	0.015229	0.005166	0	0	0.008874	0	0.012932	0	0	0.018371	0.026483	0
f__Pseudomonadaceae	0.8098	0.8721	no	0.0034	0.0041	0.0019	0.0042	0.016498	0	0	0	0.007606	0	0	0	0.010143	0.006561	0	0
f__Sphingomonadaceae	0.8741	0.9236	no	0.044	0.0389	0.0461	0.0469	0.035534	0.058123	0.02202	0.039965	0.069724	0.094586	0	0.020125	0.069732	0.056425	0.03624	0.025241
f__Sphingobacteriaceae	0.9674	0.9674	no	0.0012	0.0016	0.0007	0.0013	0.006345	0	0	0	0	0.002823	0	0	0.005071	0	0	0
f__Proteobacteria_unclassified	0.9674	0.9674	no	0.0021	0.001	0.0035	0.0019	0	0	0.004129	0	0	0	0	0.013836	0.007607	0	0	0
f__Chloroplast_unclassified	0.9674	0.9674	no	0.0011	0.0013	0.0014	0.0007	0.005076	0	0	0	0	0.005647	0	0	0	0.002624	0	0
f__Enterococcaceae	NA	NA	NA	0	0	0	0	0	0	0	0	0	0	0	0	0	0	0	0
f__Paenibacillaceae	NA	NA	NA	0	0	0	0	0	0	0	0	0	0	0	0	0	0	0	0
f__Morganellaceae	NA	NA	NA	0	0	0	0	0	0	0	0	0	0	0	0	0	0	0	0
f__Hafniaceae	NA	NA	NA	0	0	0	0	0	0	0	0	0	0	0	0	0	0	0	0
f__NB1-j_unclassified	NA	NA	NA	0	0	0	0	0	0	0	0	0	0	0	0	0	0	0	0
f__Azospirillales_unclassified	NA	NA	NA	0	0	0	0	0	0	0	0	0	0	0	0	0	0	0	0
f__Chitinophagaceae	NA	NA	NA	0	0	0	0	0	0	0	0	0	0	0	0	0	0	0	0
f__Hymenobacteraceae	NA	NA	NA	0	0	0	0	0	0	0	0	0	0	0	0	0	0	0	0
f__Spirosomaceae	NA	NA	NA	0	0	0	0	0	0	0	0	0	0	0	0	0	0	0	0
f__Kaistiaceae	NA	NA	NA	0	0	0	0	0	0	0	0	0	0	0	0	0	0	0	0
f__Acidaminococcaceae	NA	NA	NA	0	0	0	0	0	0	0	0	0	0	0	0	0	0	0	0
f__Bacteroidaceae	NA	NA	NA	0	0	0	0	0	0	0	0	0	0	0	0	0	0	0	0
f__Azospirillaceae	NA	NA	NA	0	0	0	0	0	0	0	0	0	0	0	0	0	0	0	0
f__Stappiaceae	NA	NA	NA	0	0	0	0	0	0	0	0	0	0	0	0	0	0	0	0
f__Betaproteobacteria_unclassified	NA	NA	NA	0	0	0	0	0	0	0	0	0	0	0	0	0	0	0	0
f__Peptostreptococcaceae	NA	NA	NA	0	0	0	0	0	0	0	0	0	0	0	0	0	0	0	0
f__Beutenbergiaceae	NA	NA	NA	0	0	0	0	0	0	0	0	0	0	0	0	0	0	0	0
